# Supplementary material for: Graph pan-genome advances genetic discoveries and the improvement of eggplant
Source: Hortic Res. 2025 Sep 19;13(1):uhaf248. doi: 10.1093/hr/uhaf248 (PMC12854085; doi:10.1093/hr/uhaf248)
Supplement: Web_Material_uhaf248 [file web_material_uhaf248.zip]

Archive with 2 entries (2 files):
- Supplementary Figures_Revised.pdf
- Supplementary_Tables.xlsx
