# Supplementary material for: Graph pan-genome advances genetic discoveries and the improvement of eggplant
Source: Hortic Res. 2025 Sep 19;13(1):uhaf248. doi: 10.1093/hr/uhaf248 (PMC12854085; doi:10.1093/hr/uhaf248)
Supplement: Web_Material_uhaf248 [file web_material_uhaf248.zip › Supplementary_Tables.xlsx]

## Sheet: Table S1
Table S1 Summary of the data sequenced by multiple technologies.
Technology	Sample name	No. of reads	Total bases	N50 read length (bp)	N90 read length (bp)	Average read length (bp)	Median read length (bp)	Max read length (bp)	Min read length (bp)
HiFi	Gui5	4740799	79809161283	17086	13229	16834	16097	49738	128
HiFi	Y11	5690996	94799684959	16871	12785	16657	15825	62177	93
ONT	Gui5	798169	21104779745	100000	9084	26441.5	-	958404	-
ONT	Y11	477106	45202116820	100000	59047	94742.3	-	608176	-
Hi-C	Gui5	938278104	140741715600	150	150	150	150	150	150
Hi-C	Y11	1084951564	162742734600	150	150	150	150	150	150

## Sheet: Table S2
	Table S2 Telomere regions
Sample Name	Chromosome	Chromosome Length(bp)	Contigs Number	GC content(%)	Left Start	Left End	Right Start	Right End
Gui5	chr1	111748323	1	35.82	0	23712	111729870	111748323
	chr2	80266111	1	35.68	-	-	80258707	80266111
	chr3	101998765	1	35.83	0	20704	101993860	101998765
	chr4	84635483	2	35.96	0	16175	84630855	84635483
	chr5	86872333	1	36.15	0	21308	86870369	86872333
	chr6	92024900	1	35.97	0	8449	-	-
	chr7	114090010	1	36.28	0	25841	114076882	114090010
	chr8	93874243	1	36.52	0	6510	93860390	93874243
	chr9	92745550	1	36.13	-	-	92736455	92745550
	chr10	88133730	1	35.93	0	13248	88126142	88133730
	chr11	107330110	1	36.15	0	2913	107317595	107330110
	chr12	77398305	1	36.26	0	27180	77385588	77398305
Y11	chr1	109704799	1	36.15	0	13118	109697448	109704799
	chr2	77704010	1	36.04	0	3543	77702508	77704010
	chr3	93180160	1	36.11	0	24205	93193353	93180160
	chr4	79090688	1	36.24	0	7906	79082250	79090688
	chr5	93270198	1	36.56	0	19522	93266606	93270198
	chr6	95932163	1	36.23	0	10307	95924836	95932163
	chr7	103149884	1	36.53	0	5607	103141545	103149884
	chr8	87744099	1	36.44	0	16362	87737178	87744099
	chr9	94180263	1	36.43	0	3977	94174872	94180263
	chr10	81637387	1	36.18	0	2777	81630012	81637387
	chr11	101281112	1	36.40	0	3023	101267100	101281112
	chr12	78100814	1	36.67	0	6007	78094078	78100814

## Sheet: Table S3
Table S3 Predicted centromeric regions
Sample Name	Chromosome	Start	End	Length	Motif sequence
Gui5	Chr01	49200001	54200000	5000000	TGGCGCCATCTGGGTTTCCGGCGAAGAATCCCAAAAAATCATACGGGTGGGTCGGGCACGAGCCCGGCAAGCGGCCCAGGTGGTCCGGCGGCATTGGCGGGGCCCTGGTAGGATTTTATGGCCCAAGGAAGGAGAAACAGGCGATTTCGGCCATTTTCCGTGGGTGTTAGCCCACGGATTC
	Chr02	300001	3300000	3000000	GCCCTGGATCGGCAAATGAAATGCAGT; CCAAGAGGGCCATTATATACTCATTG
	Chr03	49440000	54439999	5000000	TTTGAGACATGTTTTGTTGTTATT
	Chr04	50500001	55500000	5000000	TTTATGGCCCAAGGAAGGAGAAACAGGCGATTTCGGCCATTTTCCGTGGGTGTTAGCCCACGGATTCTGGCGCCATCTGGGGTTCCGGGCGAAGAATCCTAAAAAATCATATGGGTGGGTCGGGGACGAGCCCGGCAAGCGGCCCAGGTGGTCCGGCAGCATTGGCGGGGCCCTGGTAGGATTTTATGGCCCAAGGAAGGAGAAACAGGCGATTTCGGCCATTTTCCGTGGGTGTTAGCCCACGGATTCTGGCGCCATCTGGGGTTCCGGGCGAAGAATCCTAAAAAATCATACGGGTGGGCGGGGACGAGCCCGGCAAGCGGCCCAGGTGGTCCGGCAGCATTGGCGGGGCCCTGGTAGGAT
	Chr05	34466667	40133334	5666668	GCCCGGAACCCCAGATGGCGCCAGAATCCGTGGGCTAACACCCACGAAAAATGGCCGAAATCGCCTGTTTCTCCTTCCTTGGGCCATAAAATCCTACCAGGGCCCCGCCAACGCCGCCGGACCACCTGGGCCGCTTGCCGGGCTCGTCCCCGACCCACCCGTATGATTTTTTGGGATTCTTC
	Chr06	49666667	55333334	5666668	TCCTCTTCCTCCTTCTCTTCTTCT
	Chr07	43760000	48759999	5000000	TTTTATGGCCCAAGGAAGGAGAAACAGGCGATTTCGGCCATTTTCCGTGGGTGTTAGCCCACGGATTCTGGCGCCATCTGGGGTTCCGGGCGAAGAATCCTAAAAAATCATACGGGTGGGTCGGGGACGAGCCTGGCAAGCGGCCCAGGTGGTCCGGCGGCATTGGCGGGGCCCTGGTAGGATTTTATGGCCCAAGGAAGGAGAAACAGGCGATTTCGGCCATTTTCCGTGGGTGTTAGCCCACGGATTCTGGCGCCATCTGGGGTTCCGGGCGAAGAATCCCAAAAAATCATACGGGTGGGTCGGGCACGAGCCCGGCAAGCGGCCCAGGTGGTCCGGCGGCATTGGCGGGGCCCTGGTAGGATTTTATGGCCCAAGGAAGGAGAAACAGGCGATTTC…
	Chr08	41680000	46179999	4500000	CTGGTAGGATTTTATGGCCCAAGGAAGGAGAAACAGGCGATTTCGGCCATTTTTCGTGGGTGTTAGCCCACGGATTCTGGCGCCATCTGGGGTTCCGGGCGAAGAATCCTAAAAAATCATACGGGTGGGTCGGGGACGAGCCCGGCAAGTGGCCCAGGTGGTCCGGCGGCGTTGGCGGGGCC
	Chr09	42433334	46266667	3833334	CAAGGAAGGAGAAACAGGCGATTTCGGCCATTTTTCGTGGGTGTTAGCCCACGGATTCTGGCGCCATCTGGGGTTCCGGGCGAAGAATCCCAAAAAATCATACGGGTGGGTCGGGGACGAGCCCGGCAAGTGGCCCAGGTGGTCCGGCGGCATTGGCGGGGCCCTGGTAGGATTTTATGGCC
	Chr10	41233334	47066667	5833334	CAGGTGGTTCGGCGGTGTTGGCGGGGCCCTGGTAGGATTTTATGGCCCAAGGAAGGAGAAACAGGCGATTTCGGCCATTTTTCGTGGGTGTTAGCCCACGGATTCTGGCGCCATCTGGGGTTCCGGGCGAAGAATCCCAAAAAATCATATGGGTGGGTCAGGCACGAGCCCGGCAAGCGGCC
	Chr11	42400001	47400000	5000000	GGGGACGAGCCCGGCAAGCGGCCCAGGTGGTCCGGCGGCGTTGGCGGGGCCCTGGTAGGATTTTATGGCCCAAGGAAGGAGAAACAGGCGATTTCGGCCATTTTCCGTGGGTGTTAGCCCACGGATTCTGGCGCCATCTGGGGTTCCGGGCGAAGAATCCCAAAAAATCATACGGGTGGGTC
	Chr12	52600001	57600000	5000000	GGCCCTTGTAG
Y11	Chr01	62333334	66666667	4333334	TATTATTATTATTATTATTAT
	Chr02	23000001	27500000	4500000	GCGCTCTGGGCGCAACTGGAAGATAAAAC
	Chr03	23333334	27166667	3833334	GTTAGCCCACGGATTCTGGCGCTGCATGGGGCTCCGGCGCAAGATTCCTGAAAAATCATACGAGTGGGTCCACAACGAGCCCGGCAAGAGGCCCAGGTGGCCCGACGGCGTTGGCGGAGGCCTGGTAGGATTTTATGGGCCAAGGAAGGCGAAACAGGCGATTTCGGCAGATTTCTGTGGGT
	Chr04	32333334	36666667	4333334	TATTATTATTATTATTATTAT
	Chr05	33000001	37500000	4500000	TGGGATTTAGATTAGCAGGACCCTCCTGGATAA
	Chr06	47120000	52119999	5000000	TAGTGGTAGTGGTGGTAGTGG
	Chr07	48500001	53500000	5000000	TCCTGGATAATGGGATTTAGTGTAGCAGGACCC
	Chr08	48500001	53500000	5000000	CTTCTTCTTCTGCTTCTTCTT
	Chr09	41280000	46779999	5500000	GTTTGTGGCGTTGCCTAGGGATCCGAGCTAAATTTCTCGAAAAATCATACAGACCCATCCGAAACGAGCTCGACAAGAGGCCCAGGTGGTCCAGCGGCATTGGCGGAGGCCTGGTAGGATTTTATGGGCCAAGGAACAAGAAACAAGCGATTTCGACAGTTTTCTGTGGGTGTTAGCCCACA
	Chr10	40466667	45633334	5166668	TTTACTTTTCAGTTGCGTCCTGGGCGCGT
	Chr11	57233334	61066667	3833334	ATGAAATGGCCCTCTCGGCAATTGAAG
	Chr12	47390000	49889999	2500000	TATTGTTATTATTGTTATTATTAT

## Sheet: Table S4
Table S4 Statistics of gene prediction results
Sample Name		Gene Number	Gene Total Length(bp)	Gene Average Length(bp)	CDS Average Length(bp)	Protein Number	Protein Tota Llength(aa)	Protein Average Length(aa)	CDS GC Ratio
Gui5	De novo	35035	39464397		1126				0.4214
	RNA-evidence	12769	17469978		1368				0.431
	Homologous	33236	35966757		1082				0.4244
	Final	40300	42473649	5773.01	1053	83791	32394301	386.608	0.4211
Y11	De novo	37962	42030788		1107				0.4203
	RNA-evidence	13575	18138684		1336				0.4302
	Homologous	24110	29680734		1111				0.4188
	Final	37324	41479536	6150.75	1231	80310	31807959	396.065	0.4238

## Sheet: Table S5
Table S5 Genomic BUSCO assessment results
	Gui5		Y11
Type	Assembly	Protein	Assembly	Protein
Complete BUSCOs	1565 (96.9%)	1592 (98.6%)	1574 (97.5%)	1588 (98.4%)
Complete and single-copy BUSCOs	1537 (95.2%)	305 (18.9%)	1538 (95.3%)	302 (S:18.7%)
Complete and duplicated BUSCOs	28 (1.7%)	1287 (79.7%)	36 (2.2%)	1286 (79.7%)
Fragmented BUSCOs	23 (1.4%)	17 (1.1%)	17 (1.1%)	19 (1.2%)
Missing BUSCOs	26 (1.7%)	5 (0.3%)	23 (1.4%)	7 (0.4%)
Total Lineage BUSCOs	1614	1614	1614	1614

## Sheet: Table S6
Table S6 Statistics of functional annotation results of coding genes
	Gui5		Y11
Item	Count	Percentage	Count	Percentage
COG	21471	0.25	21398	0.26
GO	36344	0.43	36630	0.45
KEGG	25539	0.3	26022	0.32
KOG	42287	0.5	42094	0.52
Nr	78902	0.94	77618	0.96
Pfam	59159	0.7	59470	0.74
SwissProt	56054	0.66	56286	0.7
TrEMBL	79130	0.94	77682	0.96
CAZy	4539	0.05	4619	0.05
Total	79326	0.94	77824	0.96

## Sheet: Table S7
Table S7 Statistics of TE sequence
		Gui5			Y11
Type		Length (Bp)	% in genome		Length (Bp)	% in genome
DNA	2829	2665741	0.00233129	2012	1935687	0.00176312
LINE	42113	22657966	0.0198152	37251	19155513	0.0174478
SINE	85	7030	6.148e-06		-	-
LTR	425278	595030770	0.520377	448534	605462907	0.551486
Satellite	34764	1819875	0.00159155	35870	1893442	0.00172464
Simple_repeat	170746	11921854	0.0104261	165481	8899791	0.00810638
Unknown	330296	176929995	0.154732	300728	130196202	0.118589
Total		797291502	0.697261		756750309	0.689286

## Sheet: Table S8
Table S8 Statistics result of Non-coding RNA annotation
		Gui5			Y11
Type		Copy	Average length(bp)	Total length(bp)	Copy	Average length(bp)	Total length(bp)
tRNA		1447	74	107503	1195	74	88560
rRNA	18S	552	1816.47	1002693	370	1808.89	669291
	28S	599	5660.63	3390716	373	6355.52	2370610
	5.8S	553	154.599	85493	370	154.935	57326
	5S	1214	116.324	141217	1588	116.742	185386
	8S	1174	115.524	135625	1547	115.061	178000
snRNA		215	95.7488	20586	198	95.1717	18844
snoRNA		325	100.514	32667	325	100.935	32804

## Sheet: Table S9
Table S9 Statistical analysis of gene family clustering results
Species	Genes in families	Family number	Unique families	Average genes per family	multi ortholog	other ortholog	single ortholog	species special
Allium sativum	57276	29156	19417	1.96447	10320	19357	2	27597
Angelica biserrata	57702	20695	11365	2.78821	8873	40612	2	8212
Angelica sinensis	20415	20415	3583	1	7602	28835	2	5576
Apium graveolens	31167	18442	11513	1.69	7898	19739	2	3528
Arabidopsis thaliana	27078	15993	10644	1.69312	7284	14602	2	5190
Capsicum annuum	35490	18649	12249	1.90305	7428	21838	2	6222
Centella asiatica	27634	18187	12688	1.51944	6685	16140	2	4807
Chrysanthemum nankingense	73849	30403	18790	2.429	11823	30628	2	31396
Citrus sinensis	27654	15026	10847	1.84041	6208	19729	2	1715
Coffea arabica	44378	16011	4487	2.77172	10015	28315	2	6046
Coriandrum sativum	40495	20945	12330	1.9334	9272	26553	2	4668
Cucumis sativus	19877	13585	10112	1.46316	5926	13009	2	940
Daucus carota	63834	18618	14	3.42862	7635	24286	2	0
Daucus carotaSativu	31911	18608	11832	1.71491	7635	24274	2	0
Glycine max	52508	22276	9621	2.35716	13255	30687	2	8564
Heracleum sosnowskyi	54846	22220	11947	2.46832	9462	35040	2	10342
Lactuca sativa	36467	15887	9328	2.2954	8038	23719	2	4708
Melilotus albus	41681	19278	11905	2.1621	7891	22819	2	10969
Solanom melongena-Gui	33633	19956	13689	1.68536	6828	26300	2	503
Solanom melongena-Gui5	39915	21747	14709	1.83543	6752	31833	2	1328
Solanom melongena-SME	36211	21728	14810	1.66656	6920	26199	2	3090
Solanom aethiopicum-Y11	36991	20356	13509	1.8172	6909	27809	2	2270
Solanum lycopersicum	25314	15331	10081	1.65116	6843	17977	2	491
Solanum tuberosum	37513	19874	12842	1.88754	7164	24780	2	5566
Taxus chinensis	44145	19481	14079	2.26605	6954	8454	2	28734
Vitis vinifera	30604	17188	12330	1.78054	6109	18009	2	6484
Zanthoxylum armatum	64894	18368	4568	3.53299	19002	40927	2	4964

## Sheet: Table S10
Table S10 Statistical overview of structural variation using Gui5 as the reference genome
SV type	species	SV number	SV total size (bp)	SV mean size (bp)	SV median size (bp)	SV UQ size (bp)	SV LQ size (bp)	SV max size (bp)	SV min size (bp)
contraction	Gui5 vs Gui	197	464458	2357.65	178	1028	68	88387	50
contraction	Gui5 vs SME	137	335143	2446.3	394	1466	123	49218	50
contraction	Gui5 vs Y11	1	59	59	59	59	59	59	59
deletion	Gui5 vs Gui	1979	21623277	10926.4	3841	11600	459	288597	51
deletion	Gui5 vs SME	2616	22046188	8427.44	3464.5	6276	952.5	253618	51
deletion	Gui5 vs Y11	1440	138953809	96495.7	68366	115613	32572.2	1106542	53
duplication	Gui5 vs Gui	421	2865810	6807.15	1874	6433	231	113734	50
duplication	Gui5 vs SME	2527	7907217	3129.09	2402	3874.5	1402	33048	50
duplication	Gui5 vs Y11	6	23370	3895	3621.5	7205.5	436.5	8260	92
insertion	Gui5 vs Gui	2062	21343857	10351	3610.5	11593.5	387	99618	51
insertion	Gui5 vs SME	1763	17607215	9987.08	2649	11224.5	303	120068	51
insertion	Gui5 vs Y11	1100	61919936	56290.9	49584.5	78431.5	25383.5	772354	93
inversion	Gui5 vs Gui	69	9595176	139061	20565	61127	10152	3975923	1969
inversion	Gui5 vs SME	116	8563409	73822.5	25757.5	55816.5	8494	1108723	1048
inversion	Gui5 vs Y11	93	397221287	4.2712e+06	2343987	5862878	1086366	23904136	10027
transloc	Gui5 vs Gui	240	465109515	1.93796e+06	13868	761764	11937.2	19999702	10030
transloc	Gui5 vs SME	270	566289054	2.09737e+06	46053	1.4337e+06	15600.8	18897759	10151
transloc	Gui5 vs Y11	28	43517752	1.55421e+06	22634	45695.5	16392	16699057	10025

[truncated: 13 more sheets: Table S11, Table S12, Table S13, Table S14, Table S15, Table S16, Table S17, Table S18, Table S19, Table S20, Table S21, Table S22, Table S23]
